# Supplementary material for: The psychological impact of COVID-19 pandemic lockdowns: a review and meta-analysis of longitudinal studies and natural experiments
Source: Psychol Med. 2021 Jan 13:1–11. doi: 10.1017/S0033291721000015 (PMC7844215; doi:10.1017/S0033291721000015)
Supplement: Supplementary file 1 [file S0033291721000015sup.zip]

Archive with 2 entries (2 files):
- S0033291721000015sup001.docx
- S0033291721000015sup002.docx
